# Supplementary material for: Bioconjugation of a PNA Probe to Zinc Oxide Nanowires for Label-Free Sensing
Source: Nanomaterials (Basel). 2021 Feb 18;11(2):523. doi: 10.3390/nano11020523 (PMC7923052; doi:10.3390/nano11020523)
Supplement: Supplementary file 1 [file nanomaterials-11-00523-s001.zip]

Archive with 1 entries (1 files):
- nanomaterials-1086001-supplementary.pdf
